# Supplementary material for: Anti-Colorectal Cancer Effects of Inonotus hispidus (Bull.: Fr.) P. Karst. Spore Powder through Regulation of Gut Microbiota-Mediated JAK/STAT Signaling
Source: Nutrients. 2022 Aug 12;14(16):3299. doi: 10.3390/nu14163299 (PMC9415721; doi:10.3390/nu14163299)
Supplement: Supplementary file 1 [file nutrients-14-03299-s001.zip]

Archive with 1 entries (1 files):
- nutrients-1823146-supplementary.pdf
